# Supplementary material for: The complete chloroplast genome sequences of three Broussonetia species and comparative analysis within the Moraceae
Source: PeerJ. 2022 Oct 31;10:e14293. doi: 10.7717/peerj.14293 (PMC9632464; doi:10.7717/peerj.14293)
Supplement: Supplemental Information 2 [file peerj-10-14293-s002.xlsx]

## Sheet: Table S1
Table S1. The species used in this article
Species	Genebank accession No.
Rosa minutifolia	NC_053550.1
Rosa rugosa	NC_044094.1
Rosa chinensis	NC_038102.1
Antiaris toxicaria	NC_042884.1
Artocarpus altilis	MW367444.1
Artocarpus camansi	NC_054247.1
Artocarpus hypargyreus	MN720648.1
Artocarpus petelotii	NC_056286.1
Morus notabilis	NC_027110.1
Morus mongolica	NC_025772.2
Morus indica	NC_008359.1
Morus celtidifolia	NC_047236.1
Morus alba	KU981119.1
Morus cathayana	NC_031822.1
Artocarpus champeden	MT900597.1
Artocarpus heterophyllus	MK303549.1
Streblus indicus	NC_053933.1
Malaisia scandens	NC_047182.1
Broussonetia kurzii	NC_041637.1
Broussonetia luzonica	NC_047180.1
Broussonetia kaempferi	MH223641.1
Broussonetia papyrifera	NC_035569.1
Broussonetia kazinoki	MH223642.1
Trophis caucana	MN868948.1
Ficus lyrata	NC_053838.1
Ficus carica	NC_035237.1
Ficus formosana	MW648426.1
Ficus auriculata	NC_053837.1
Ficus benjamina	NC_053836.1
Ficus erecta	MT093220.1
Ficus virens	NC_053832.1
Ficus heteromorpha	NC_053835.1
Ficus altissima	NC_053895.1
Ficus concinna	MZ128521.1
Ficus curtipes	NC_053833.1
Ficus microcarpa	NC_053834.1
Ficus tikoua	NC_050927.1
Maclura tricuspidata	NC_056295.1

## Sheet: Table S2
Table S2. The assembled quality for cp genome of three Broussonetia species
species	Total number of paired-end reads	Reads mapped to cp genome	1st assembly by SOAP2 de novo				Fold coverage of the complete chloroplast genome
			N50	Number of Contigs	Length of the largest contig	Total length of contigs
B. papyrifera	12191252	1141365	38330	9	50533	137328	484.2
B. kazinoki	7619212	585251	5493	25	28393	128942	295.1
B. kaempferi	7960460	1208297	45436	7	59645	135865	608.2

## Sheet: Table S3
Table S3. Genes in the Chloroplast sequences of three Broussonetia species
Category	Group of genes	Name of genes
Self-replication	Large subunit of ribosomal proteins	RPL2a,b, RPL14, RPL16b, RPL20, RPL22c, RPL23a, RPL32, RPL33, RPL36
	Small subunit of ribosomal proteins	RPS2, RPS3, RPS4, RPS7a, RPS8, RPS11, RPS12d, RPS14, RPS15, RPS16b, RPS18, RPS19
	DNA-dependent RNA polymerase	rpoA, rpoB, rpoC1b, rpoC2
	rRNA genes	rrn4.5a, rrn5a, rrn16a, rrn23a
	tRNA genes	trnA-UGCa,b, trnC-GCA, trnD-GUC, trnE-UUC, trnF-GAA, trnfM-CAU, trnG-GCC, trnG-UCCb, trnH-GUG, trnI-CAUa, trnI-GAUa,b, trnK-UUUb, trnL-CAAa, trnL-UAAb, trnL-UAG, trnM-CAU, trnN-GUUa, trnP-UGG, trnQ-UUG, trnR-ACGa, trnR-UCU, trnS-GCU, trnS-GGA, trnS-UGA, trnT-GGU, trnT-UGU, trnV-GACa, trnV-UACb, trnW-CCA, trnY-GUA
	Tanskational initiation factor	infAc
Photosynthesis	NADH-dehydrogenase	ndhAb, ndhBa,b, ndhC, ndhD, ndhE, ndhF, ndhG, ndhH, ndhI, ndhJ, ndhK
	Photosystem I	psaA, psaB, pasC, psaI, psaJ
	Photosystem II	psbA, psbB, psbC, psbD, psbE, psbF, psbH, psbI, psbJ, psbK, psbL, psbM, psbN, psbT, psbZ
	Cytochrome b6/f complex	petA, petBb, petDb, petG, petL, petN
	ATP synthase	atpA, atpB, atpE, atpFb, atpH, atpI
	Rubisco	rbcL
Other genes	Maturase	matK
	Protease	clpPd
	Envelop membrane protein	cemA
	Subunit acetyl-CoAcarboxylate	accD
	c-Type cytochrome synthesis gene	ccsA
Unknown	Conserved open reading frames	ycf1, ycf2a, ycf3d, ycf4, ycf15a, ycf68a,b
Note:
(a) two gene copies in IRs.
(b) gene containing a single intron.
(c) gene missing in the cp genome.
(d) gene containing two introns.

## Sheet: Table S4
Table S4. The dN/dS ratios from pairwise comparison matrix among Morus
	M. notabilis	M. mongolica	M. indica	M. celtidifolia	M. alba
M. mongolica	0.5331
M. indica	0.2729	0.1317
M. celtidifolia	0.4305	0.3792	0.2468
M. alba	0.4709	0.4617	0.1097	0.3449
M. cathayana	0.5457	2.705	0.1536	0.3777	0.6155

## Sheet: Table S5
Table S5. The dN/dS ratios from pairwise comparison matrix among Broussonetia
	M. scandens	B. kurzii	B. luzonica	B. kaempferi	B. papyrifera
B. kurzii	0.2434
B. luzonica	0.2291	0.3482
B. kaempferi	0.2229	0.2291	0.2174
B. papyrifera	0.224	0.2135	0.2227	0.2317
B. kazinoki	0.2019	0.2181	0.2066	0.213	0.2132

## Sheet: Table S6
Table S6. The dN/dS ratios from pairwise comparison matrix among Ficus
	F. lyrata	F. carica	F. formosana	F. auriculata	F. benjamina	F. erecta	F. virens	F. heteromorpha	F. altissima	F. concinna	F. curtipes	F. microcarpa
F. carica	0.2222
F. formosana	0.2222	0.2582
F. auriculata	0.2274	0.2493	0.2642
F. benjamina	0.2168	0.2352	0.2512	0.2414
F. erecta	0.2462	0.2781	0.2051	0.3075	0.2788
F. virens	0.1937	0.1949	0.2022	0.1968	0.1867	0.2271
F. heteromorpha	0.2336	0.2941	0.3076	0.2682	0.2613	0.3956	0.2187
F. altissima	0.2157	0.243	0.2448	0.2434	0.1821	0.2857	0.143	0.2656
F. concinna	0.2134	0.2574	0.2589	0.2635	0.1899	0.302	0.1614	0.2817	0.0821
F. curtipes	0.2191	0.2614	0.2626	0.2682	0.2083	0.3024	0.1748	0.284	0.1231	0.1368
F. microcarpa	0.2558	0.3042	0.3043	0.3407	0.2447	0.3548	0.2069	0.3336	0.1876	0.2026	0.221
F. tikoua	0.2245	0.2201	0.2407	0.2523	0.2264	0.2753	0.1999	0.2542	0.2384	0.2459	0.2524	0.2831

## Sheet: Table S7
Table S7. The dN/dS ratios from pairwise comparison matrix among Artocarpus
	A. altilis	A. camansi	A. hypargyreus	A. petelotii	A. champeden
A. camansi	0.2434
A. hypargyreus	0.2291	0.3482
A. petelotii	0.2229	0.2291	0.2174
A. champeden	0.224	0.2135	0.2227	0.2317
A. heterophyllus	0.2019	0.2181	0.2066	0.213	0.2132

## Sheet: Table S8
Table S8. Relative synonymous codon usage (RSCU) in the cp genome of three Broussonetia species
Amino acid	Codon	B. papyrifera		B. kaempferi		B. kazinoki		Amino acid	Codon	B. papyrifera		B. kaempferi		B. kazinoki
		Number	RSCU	Number	RSCU	Number	RSCU			Number	RSCU	Number	RSCU	Number	RSCU
Lys(K)	AAA	1052	1.49	1058	1.49	1054	1.49	Ala(A)	GCA	385	1.14	372	1.11	373	1.11
	AAG	359	0.51	365	0.51	362	0.51		GCG	139	0.41	145	0.43	144	0.43
Asn(N)	AAC	308	0.46	313	0.47	310	0.47		GCC	202	0.6	204	0.61	208	0.62
	AAU	1025	1.54	1012	1.53	1014	1.53		GCU	627	1.85	622	1.85	618	1.84
Thr(T)	ACA	398	1.22	399	1.22	392	1.2	Val(V)	GUA	547	1.56	557	1.59	553	1.57
	ACG	141	0.43	146	0.45	149	0.45		GUG	184	0.53	181	0.52	184	0.52
	ACC	229	0.7	227	0.69	226	0.69		GUC	149	0.43	151	0.43	146	0.41
	ACU	542	1.65	538	1.64	544	1.66		GUU	519	1.48	516	1.47	525	1.49
Arg(R)	AGA	511	1.95	502	1.91	506	1.93	Gln(Q)	CAA	720	1.55	724	1.55	725	1.55
	AGG	162	0.62	172	0.65	171	0.65		CAG	211	0.45	211	0.45	208	0.45
	CGA	350	1.34	353	1.34	351	1.34	His(H)	CAC	135	0.44	135	0.44	139	0.44
	CGG	111	0.42	109	0.41	108	0.41		CAU	485	1.56	483	1.56	486	1.56
	CGC	99	0.38	100	0.38	104	0.4	Pro(P)	CCA	313	1.17	316	1.18	319	1.19
	CGU	337	1.29	340	1.29	331	1.26		CCG	152	0.57	151	0.57	148	0.55
Ser(S)	AGC	125	0.37	124	0.37	123	0.36		CCC	198	0.74	187	0.7	191	0.71
	AGU	394	1.16	386	1.15	394	1.17		CCU	410	1.53	415	1.55	414	1.54
	UCA	434	1.28	433	1.29	431	1.28	Leu(L)	CUA	394	0.83	384	0.82	390	0.83
	UCG	175	0.52	166	0.49	171	0.51		CUG	173	0.37	178	0.38	172	0.37
	UCC	314	0.93	324	0.96	321	0.95		CUC	204	0.43	206	0.44	207	0.44
	UCU	589	1.74	583	1.74	583	1.73		CUU	599	1.27	593	1.27	595	1.27
Met(M)	AUG	614	1	613	1	616	1		UUA	893	1.89	889	1.9	886	1.89
Ile(I)	AUA	738	0.96	752	0.98	741	0.97		UUG	570	1.21	561	1.2	566	1.21
	AUC	453	0.59	451	0.58	449	0.59	stop codon	UAA	45	1.57	46	1.6	46	1.6
	AUU	1107	1.45	1110	1.44	1104	1.44		UAG	24	0.84	22	0.77	22	0.77
Glu(E)	GAA	1041	1.52	1038	1.52	1040	1.52		UGA	17	0.59	18	0.63	18	0.63
	GAG	326	0.48	330	0.48	329	0.48	Tyr(Y)	UAC	188	0.38	190	0.38	187	0.38
Asp(D)	GAC	218	0.41	217	0.41	218	0.41		UAU	799	1.62	802	1.62	804	1.62
	GAU	848	1.59	846	1.59	848	1.59	Trp(W)	UGG	454	1	451	1	456	1
Gly(G)	GGA	722	1.65	720	1.64	720	1.64	Cyc(C)	UGC	73	0.48	69	0.45	69	0.46
	GGG	282	0.64	282	0.64	283	0.64		UGU	234	1.52	238	1.55	234	1.54
	GGC	170	0.39	175	0.4	178	0.4	Phe(F)	UUC	505	0.67	503	0.66	502	0.67
	GGU	580	1.32	581	1.32	578	1.31		UUU	1004	1.33	1011	1.34	1004	1.33
Average# codons=26306/26296/26288
