# Supplementary material for: The complete chloroplast genome sequences of three Broussonetia species and comparative analysis within the Moraceae
Source: PeerJ. 2022 Oct 31;10:e14293. doi: 10.7717/peerj.14293 (PMC9632464; doi:10.7717/peerj.14293)
Supplement: Supplemental Information 3 [file peerj-10-14293-s003.py]

import threading
from tkinter import *
import re, os
import pandas as pd
import xlrd
import xlutils.copy

p = 'lcl\|(.+?)\.\d_cds_\w+\.\d+_\d+ \[gene=(.+?)\]'
data_file = 'datan.txt'
df = pd.read_excel('数据分析.xlsx',header=None)

list_flags = [value.lower() for value in df.values[0,:] if type(value)!=float] #段落名
list_filenames = [value.lower() for value in df.values[:,0] if type(value)!=float] #文件名

def setOutCell(outSheet, col, row, value):
    def _getOutCell(outSheet, colIndex, rowIndex):
        row = outSheet._Worksheet__rows.get(rowIndex)
        if not row: return None
        cell = row._Row__cells.get(colIndex)
        return cell
    previousCell = _getOutCell(outSheet, col, row)
    outSheet.write(row, col, value)
    if previousCell:
        newCell = _getOutCell(outSheet, col, row)
        if newCell:
            newCell.xf_idx = previousCell.xf_idx

#三维数组,一个段落为一个二维数组,里面每个元素为一行
def get_data():
    data = [] #temp为data的元素
    temp = []
    with open(data_file, 'r') as f:
        lines = f.readlines()
    for i in range(len(lines)):
        if i == len(lines) - 1:  # 最后一行
            temp.append(lines[i].lower().replace('\n', ''))
            data.append(temp)
        else:
            ret = re.compile(p).search(lines[i].lower())
            if ret:  # 段落头
                if temp:
                    data.append(temp)
                temp = []
            temp.append(lines[i].lower().replace('\n', ''))
    return data

# 解析data,获得一个字典格式,键为文件名,值为一个子字典,键为flag,值为一个数组,一个元素代表一行内容
def get_dict():
    global list_flags
    global list_filenames
    d = {}
    for element in get_data(): #element也为一个数组
        flag = re.compile(p).search(element[0]).group(1)
        file_name = re.compile(p).search(element[0]).group(2)
        if flag not in list_flags or file_name not in list_filenames: #不在条件表格中的数据不进行统计
            continue
        string = ''
        for i in range(1, len(element)):
            string += ''.join(element[i])
        string = string[:-3]
        if file_name not in d.keys():
            d[file_name] = {flag: string}
        else:
            d[file_name].update({flag: string})
    return d

def write2txt(d:dict):
    dir = os.path.join(os.getcwd(),'data')
    if not os.path.exists(dir):
        os.mkdir(dir)
    for k,v in d.items():
        file = os.path.join(dir,k+'.txt')
        with open(file,'a+',encoding='utf8') as f:
            for m,n in v.items():
                line = '>' + m + '.1'
                f.write(line + '\n')
                f.write(n + '\n')

def get_value(d,row,col):
    global df
    global list_filenames
    global list_flags
    file_name = list_filenames[row-1]
    flag = list_flags[col-1]
    try:
        string = d[file_name][flag]  # 列表,一个元素代表一行内容
        return len(string)
    except Exception as e:
        return 0

def write2excel(d:dict):
    global df
    rows, cols = df.shape
    rb = xlrd.open_workbook('数据分析.xlsx')
    wb = xlutils.copy.copy(rb)
    ws = wb.get_sheet(0)
    for row in range(1, rows):
        for col in range(1, cols):
            setOutCell(ws, col, row, get_value(d,row,col))
    wb.save('数据分析.xlsx')

def core():
    d = get_dict()
    write2txt(d)
    write2excel(d)

if __name__ == '__main__':
    window = Tk()
    window.title('tool')
    window.geometry('320x120+1000+300')
    window.resizable(0, 0)
    label = Label(window, text='计算时间取决电脑配置,请耐心等待', font=('', 12))
    label.pack(padx=20, pady=20)

    def callback():
        t = threading.Thread(target=core, args=())
        t.setDaemon(True)
        t.start()

    btn = Button(window, text='开始', width=15, height=2, font=('', 12), command=callback)
    btn.pack(padx=20)
    mainloop()
