# Supplementary material for: The complete chloroplast genome sequences of three Broussonetia species and comparative analysis within the Moraceae
Source: PeerJ. 2022 Oct 31;10:e14293. doi: 10.7717/peerj.14293 (PMC9632464; doi:10.7717/peerj.14293)
Supplement: Supplemental Information 4 — This file can be read by TreeGraph to draw phylogenetic trees. [file peerj-10-14293-s004.tre]

(((((((Antiaris toxicaria:0.00343854957629069393,Trophis caucana:0.00264734055020613172)100:0.00569209307197460299,((Ficus carica:0.00098611787675090506,(Ficus heteromorpha:0.00071075241250911361,(Ficus erecta:0.00014641666347086000,Ficus formosana:0.00045599430811178764)100:0.00037986188717322209)96:0.00012689629587811916)99:0.00030193967598173254,((Ficus auriculata:0.00068716517407608048,(((Ficus virens:0.00044506920694585702,Ficus benjamina:0.00039216672871439373)100:0.00055123145055616151,(Ficus microcarpa:0.00057943186569409339,(Ficus altissima:0.00016555275488296776,(Ficus concinna:0.00011204741942951446,Ficus curtipes:0.00037907749818480582)90:0.00011005458534147994)88:0.00005555809143757918)100:0.00042978455891667071)100:0.00027728308218322243,Ficus lyrata:0.00192425084723664192)47:0.00001922391080210952)67:0.00012309948723571976,Ficus tikoua:0.00064449171081223413)67:0.00008117642783013197)100:0.00602522138028478618)100:0.00293921148529624997,((Broussonetia luzonica:0.00138973921991772343,Broussonetia kurzii:0.00260701354472354626)100:0.00498400215967094527,(((Broussonetia kazinoki:0.00280184277785307592,Broussonetia kaempferi:0.00407949751341459693)100:0.00206105852706041197,Broussonetia papyrifera:0.00463346512942414135)100:0.00129789643969132435,Malaisia scandens:0.00477376657741465128)94:0.00036782311976288134)100:0.00564703749970946450)100:0.00158282343319779612,Streblus indicus:0.00735497266450761862)98:0.00038189220330790349,Maclura tricuspidata:0.01195605339404498188)100:0.00101135186457734826,(((Morus celtidifolia:0.00089166608618150545,Morus notabilis:0.00047310829134037421)100:0.00073349437233147165,(((Morus alba:0.00001818767219708794,Morus indica:0.00101602695212806233)67:0.00001804742853618919,Morus cathayana:0.00012694831845272151)30:0.00000100000050002909,Morus mongolica:0.00005430681477295132)99:0.00032025884603077866)100:0.00427974413428785887,((Artocarpus hypargyreus:0.00143370177385293302,Artocarpus petelotii:0.00099203637317699924)100:0.00233937755283062645,((Artocarpus heterophyllus:0.00093849459173356927,Artocarpus champeden:0.00088329358723039327)100:0.00128250975748762908,(Artocarpus altilis:0.00027288741454143203,Artocarpus camansi:0.00045717005668314539)100:0.00304735904380939093)61:0.00037195474127937883)100:0.00507019465361524882)100:0.00321785779334245702)100:0.03047537893547337673,(Rosa chinensis:0.00159274915451677011,(Rosa rugosa:0.00096115024675331691,Rosa minutifolia:0.00043322645749395905)100:0.00095492165921429151)100:0.03047537893547337673);
