# Supplementary material for: The complete chloroplast genome sequences of three Broussonetia species and comparative analysis within the Moraceae
Source: PeerJ. 2022 Oct 31;10:e14293. doi: 10.7717/peerj.14293 (PMC9632464; doi:10.7717/peerj.14293)
Supplement: Supplemental Information 5 — This file can be read by FigTree to draw phylogenetic trees with divergence time. [file peerj-10-14293-s005.tre]

#NEXUS
begin taxa;
	dimensions ntax=35;
	taxlabels
	A01[&!name="Antiaris toxicaria"]
	A02[&!name="Artocarpus altilis"]
	A03[&!name="Artocarpus camansi"]
	A04[&!name="Artocarpus hypargyreus"]
	A05[&!name="Artocarpus petelotii"]
	A06[&!name="Morus notabilis"]
	A07[&!name="Morus mongolica"]
	A08[&!name="Morus indica"]
	A09[&!name="Morus celtidifolia"]
	A10[&!name="Morus alba"]
	A11[&!name="Morus cathayana"]
	A12[&!name="Artocarpus champeden"]
	A13[&!name="Artocarpus heterophyllus"]
	A14[&!name="Streblus indicus"]
	A15[&!name="Malaisia scandens"]
	A16[&!name="Broussonetia kurzii"]
	A17[&!name="Broussonetia luzonica"]
	A18[&!name="Broussonetia kaempferi"]
	A19[&!name="Broussonetia papyrifera"]
	A20[&!name="Broussonetia kazinoki"]
	A21[&!name="Trophis caucana"]
	A22[&!name="Ficus lyrata"]
	A23[&!name="Ficus carica"]
	A24[&!name="Ficus formosana"]
	A25[&!name="Ficus auriculata"]
	A26[&!name="Ficus benjamina"]
	A27[&!name="Ficus erecta"]
	A28[&!name="Ficus virens"]
	A29[&!name="Ficus heteromorpha"]
	A30[&!name="Ficus altissima"]
	A31[&!name="Ficus concinna"]
	A32[&!name="Ficus curtipes"]
	A33[&!name="Ficus microcarpa"]
	A34[&!name="Ficus tikoua"]
	A35[&!name="Maclura tricuspidata"]
;
end;

begin trees;
	tree _1 = [&U] (((((A06:3.8084,A09:3.8084)[&95%HPD={2.82553,4.94909}]:2.3568,(A07:1.7357,(A11[&!color=#ff0000]:1.6728,(A08:1.592,A10:1.592)[&95%HPD={1.18573,2.01066},!rotate=false]:8.08E-4)[&95%HPD={1.25501,2.10156},!rotate=true,!color=#000000]:6.29E-4)[&95%HPD={1.29915,2.18162},!rotate=true]:4.4294)[&95%HPD={4.88772,7.51072},!rotate=true]:27.3579,((A05:4.9152,A04:4.9152)[&95%HPD={3.88689,5.97919}]:9.0643,((A02:1.4706,A03:1.4706)[&95%HPD={1.00609,1.94967}]:10.7568,(A13:4.4535,A12:4.4535)[&95%HPD={3.42129,5.55154}]:7.7739)[&95%HPD={10.1969,14.0977}]:1.7521)[&95%HPD={11.9171,16.256}]:19.5435)[&95%HPD={28.6104,38.3885}]:19.2122,(A35:50.0978,(A14:48.6467,(((A17:7.9754,A16:7.9754)[&95%HPD={6.56503,9.44376}]:18.1335,(A15:24.5442,(A19:20.1965,(A20:13.1785,A18:13.1785)[&95%HPD={11.0496,15.2461}]:7.0181)[&95%HPD={17.329,23.3484}]:4.3477)[&95%HPD={20.9645,28.0116}]:1.5647)[&95%HPD={22.4584,29.8895}]:18.0407,((A21:12.1729,A01:12.1729)[&95%HPD={10.3182,14.3555}]:20.8361,((A34:5.1114,(A25:4.7387,(A22:4.6555,((A33:1.8474,(A30:1.4645,(A31:1.0065,A32:1.0065)[&95%HPD={0.66016,1.36013}]:0.458)[&95%HPD={1.05829,1.90632},!rotate=true]:0.3829)[&95%HPD={1.37929,2.31322},!rotate=true]:1.7719,(A26:1.6504,A28:1.6504)[&95%HPD={1.20082,2.12701}]:1.969)[&95%HPD={2.94636,4.29858},!rotate=false]:1.0362)[&95%HPD={3.87872,5.52462},!rotate=true]:8.32E-4)[&95%HPD={3.93903,5.60346},!rotate=true]:0.3727)[&95%HPD={4.21957,5.99456},!rotate=true]:0.3879,(A23:3.9049,(A29:3.1894,(A24:1.393,A27:1.393)[&95%HPD={0.94767,1.84818}]:1.7964)[&95%HPD={2.53471,3.86626}]:0.7155)[&95%HPD={3.15144,4.67127}]:1.5944)[&95%HPD={4.59073,6.46374},!rotate=false]:27.5096)[&95%HPD={28.3555,37.7583},!rotate=true]:11.1407)[&95%HPD={38.3499,50.5721},!rotate=true]:4.4971)[&95%HPD={42.2277,55.5454},!rotate=true]:1.4511)[&95%HPD={43.1454,56.921},!rotate=true]:2.6374)[&95%HPD={45.5979,60.1506},!rotate=true]:0.0)[&!rotate=true];
end;

begin figtree;
	set appearance.backgroundColorAttribute="Default";
	set appearance.backgroundColour=#ffffff;
	set appearance.branchColorAttribute="User selection";
	set appearance.branchColorGradient=false;
	set appearance.branchLineWidth=1.0;
	set appearance.branchMinLineWidth=0.0;
	set appearance.branchWidthAttribute="Fixed";
	set appearance.foregroundColour=#000000;
	set appearance.hilightingGradient=false;
	set appearance.selectionColour=#2d3680;
	set branchLabels.colorAttribute="User selection";
	set branchLabels.displayAttribute="Branch times";
	set branchLabels.fontName="Adobe Devanagari";
	set branchLabels.fontSize=8;
	set branchLabels.fontStyle=0;
	set branchLabels.isShown=false;
	set branchLabels.significantDigits=4;
	set layout.expansion=0;
	set layout.layoutType="RECTILINEAR";
	set layout.zoom=0;
	set legend.attribute=null;
	set legend.fontSize=10.0;
	set legend.isShown=false;
	set legend.significantDigits=4;
	set nodeBars.barWidth=4.0;
	set nodeBars.displayAttribute="95%HPD";
	set nodeBars.isShown=true;
	set nodeLabels.colorAttribute="User selection";
	set nodeLabels.displayAttribute="Node ages";
	set nodeLabels.fontName="Times New Roman";
	set nodeLabels.fontSize=16;
	set nodeLabels.fontStyle=1;
	set nodeLabels.isShown=true;
	set nodeLabels.significantDigits=2;
	set nodeShapeExternal.colourAttribute="User selection";
	set nodeShapeExternal.isShown=false;
	set nodeShapeExternal.minSize=10.0;
	set nodeShapeExternal.scaleType=Width;
	set nodeShapeExternal.shapeType=Circle;
	set nodeShapeExternal.size=4.0;
	set nodeShapeExternal.sizeAttribute="Fixed";
	set nodeShapeInternal.colourAttribute="User selection";
	set nodeShapeInternal.isShown=false;
	set nodeShapeInternal.minSize=10.0;
	set nodeShapeInternal.scaleType=Width;
	set nodeShapeInternal.shapeType=Circle;
	set nodeShapeInternal.size=4.0;
	set nodeShapeInternal.sizeAttribute="Fixed";
	set polarLayout.alignTipLabels=false;
	set polarLayout.angularRange=0;
	set polarLayout.rootAngle=0;
	set polarLayout.rootLength=100;
	set polarLayout.showRoot=true;
	set radialLayout.spread=0.0;
	set rectilinearLayout.alignTipLabels=false;
	set rectilinearLayout.curvature=0;
	set rectilinearLayout.rootLength=5213;
	set scale.offsetAge=0.0;
	set scale.rootAge=1.0;
	set scale.scaleFactor=1.0;
	set scale.scaleRoot=false;
	set scaleAxis.automaticScale=true;
	set scaleAxis.fontSize=14.0;
	set scaleAxis.isShown=true;
	set scaleAxis.lineWidth=1.0;
	set scaleAxis.majorTicks=10.0;
	set scaleAxis.minorTicks=5.0;
	set scaleAxis.origin=0.0;
	set scaleAxis.reverseAxis=true;
	set scaleAxis.showGrid=false;
	set scaleBar.automaticScale=true;
	set scaleBar.fontSize=10.0;
	set scaleBar.isShown=false;
	set scaleBar.lineWidth=1.0;
	set scaleBar.scaleRange=6.0;
	set tipLabels.colorAttribute="User selection";
	set tipLabels.displayAttribute="Names";
	set tipLabels.fontName="Times New Roman";
	set tipLabels.fontSize=16;
	set tipLabels.fontStyle=3;
	set tipLabels.isShown=true;
	set tipLabels.significantDigits=4;
	set trees.order=false;
	set trees.orderType="increasing";
	set trees.rooting=false;
	set trees.rootingType="User Selection";
	set trees.transform=false;
	set trees.transformType="cladogram";
end;
